# Supplementary material for: Anticancer Mechanisms of Bioactive Compounds from Sweet Potato (Ipomoea batatas L.) Leaves: A Systematic Review
Source: Foods. 2025 Dec 29;15(1):93. doi: 10.3390/foods15010093 (PMC12785916; doi:10.3390/foods15010093)
Supplement: Supplementary file 1 [file foods-15-00093-s001.zip]

Archive with 1 entries (1 files):
- foods-3985875-supplementary.pdf
